# Supplementary material for: Differences in walking access to healthcare facilities between formal and informal areas in 19 sub-Saharan African cities
Source: Commun Med (Lond). 2025 Feb 14;5:41. doi: 10.1038/s43856-025-00746-5 (PMC11828986; doi:10.1038/s43856-025-00746-5)
Supplement: Supplementary file 4 — Supplementary Data 1 [file 43856_2025_746_MOESM4_ESM.xlsx]

## Sheet: Fig1a
City	Normalized	Population_Lower	Population_Upper
Luanda	0.03176649700889385	0.021536871097546838	0.045317920786139075
Khartoum	0.060966585167844124	0.04071063425093806	0.0838206907445179
Ndola	0.06357382602117351	0.04249315214804063	0.08485963267228522
Accra	0.12041449876678173	0.08102732199121633	0.1620924537464406
Beira	0.1368002290250051	0.09319449841570072	0.19072523099815047
Kigali	0.1980242787595492	0.12840681679517146	0.27666134157493394
Gombe	0.23983440943485804	0.17389091895305012	0.3112079739230315
Kampala	0.24790513466224748	0.16843612295759294	0.3304448013125121
Johannesburg	0.267708887294928	0.18272103484366764	0.35337481174967084
Lagos	0.303535155322976	0.21207486445474538	0.39668320453943323
Arusha	0.31362668140921346	0.23516209470288207	0.38966489658120457
Oyo	0.3277452520344506	0.24966594288960936	0.39295369659782425
Ibadan	0.3682577059868741	0.2672572187920097	0.46370050185740386
Port-Elizabeth	0.37130984901642866	0.26478346879050085	0.4750012870272745
Bamako	0.4778374962029571	0.3556222879839754	0.5832306712738615
Nakuru	0.5022985874498415	0.39850345812867927	0.5982245066737406
Addis Ababa	0.7492015006850867	0.6586159822403292	0.8065245267334243
Lubumbashi	0.8204606321437378	0.753277472754546	0.8659353922875871
Kinshasa	0.8989071563332399	0.8395178183693687	0.9345774326555017

## Sheet: Fig1b
City	Normalized	Population_Lower	Population_Upper
Luanda	0.12645694308004704	0.08053585200657438	0.1770742882192714
Ndola	0.177587991025099	0.13009536447650832	0.2388449786542847
Khartoum	0.18207655784374865	0.13219921444718033	0.2310779510879068
Accra	0.349391637362119	0.25139009588189265	0.44791902825182606
Beira	0.43192003833629566	0.29825158075898134	0.5678288862547373
Gombe	0.5444332010348825	0.4400344460251554	0.6263333618371649
Kigali	0.5632855898364054	0.4232092793292905	0.694209897947999
Oyo	0.5959225945268419	0.5065809666617922	0.679322350866538
Kampala	0.6223776907186126	0.4889202253666485	0.7378819920609507
Johannesburg	0.6459283942494122	0.5150513791433026	0.7375567231540374
Arusha	0.7046989729726222	0.5550118951391969	0.8047541299500802
Lagos	0.7076007292975711	0.5724254236834322	0.8041300488092636
Port-Elizabeth	0.7247862785848885	0.6365707308492686	0.7895066858681756
Ibadan	0.7520950133919594	0.6349938039522367	0.8385856426752177
Bamako	0.8015945620265815	0.7341326409072104	0.8440855959272623
Nakuru	0.8193788596647141	0.7509137842369179	0.8677115898198344
Addis Ababa	0.897653042592571	0.8668108844212211	0.9178031146985729
Lubumbashi	0.9445931777917667	0.9205620200817539	0.9611252264105684
Kinshasa	0.9845269915815962	0.970442850128995	0.9915721366794944
