# Supplementary material for: Differences in walking access to healthcare facilities between formal and informal areas in 19 sub-Saharan African cities
Source: Commun Med (Lond). 2025 Feb 14;5:41. doi: 10.1038/s43856-025-00746-5 (PMC11828986; doi:10.1038/s43856-025-00746-5)
Supplement: Supplementary file 5 — Supplementary Data 2 [file 43856_2025_746_MOESM5_ESM.xlsx]

## Sheet: Tabelle1
City	Time	Normalized
Accra	1	0.000926258
Accra	2	0.00313153
Accra	3	0.00573616
Accra	4	0.0097386
Accra	5	0.0150735
Accra	6	0.021463
Accra	7	0.0289132
Accra	8	0.0376515
Accra	9	0.0474011
Accra	10	0.0579402
Accra	11	0.0692173
Accra	12	0.0810273
Accra	13	0.0937193
Accra	14	0.107195
Accra	15	0.120414
Accra	16	0.134115
Accra	17	0.148052
Accra	18	0.162092
Accra	19	0.176376
Accra	20	0.190834
Accra	21	0.205495
Accra	22	0.220538
Accra	23	0.235849
Accra	24	0.25139
Accra	25	0.267175
Accra	26	0.28343
Accra	27	0.299988
Accra	28	0.316662
Accra	29	0.333072
Accra	30	0.349392
Accra	31	0.365679
Accra	32	0.381938
Accra	33	0.397988
Accra	34	0.414386
Accra	35	0.431042
Accra	36	0.447919
Accra	37	0.46417
Accra	38	0.480032
Accra	39	0.495539
Accra	40	0.510684
Accra	41	0.525667
Accra	42	0.540557
Accra	43	0.555384
Accra	44	0.569351
Accra	45	0.583039
Accra	46	0.596383
Accra	47	0.608922
Accra	48	0.620873
Accra	49	0.632493
Accra	50	0.643858
Accra	51	0.65458
Accra	52	0.665213
Accra	53	0.675674
Accra	54	0.685734
Accra	55	0.695443
Accra	56	0.705198
Accra	57	0.715094
Accra	58	0.724933
Accra	59	0.73424
Accra	60	0.743244
Accra	61	0.752152
Accra	62	0.760756
Accra	63	0.769299
Accra	64	0.777804
Accra	65	0.786204
Accra	66	0.794346
Accra	67	0.802255
Accra	68	0.809896
Accra	69	0.817171
Accra	70	0.824405
Accra	71	0.831553
Accra	72	0.838335
Accra	73	0.84496
Accra	74	0.851568
Accra	75	0.85822
Accra	76	0.864507
Accra	77	0.870807
Accra	78	0.877059
Accra	79	0.883115
Accra	80	0.888708
Accra	81	0.894084
Accra	82	0.89929
Accra	83	0.904247
Accra	84	0.909101
Accra	85	0.913837
Accra	86	0.918395
Accra	87	0.922644
Accra	88	0.926641
Accra	89	0.930389
Accra	90	0.933838
Accra	91	0.937169
Accra	92	0.940393
Accra	93	0.943492
Accra	94	0.946234
Accra	95	0.948843
Accra	96	0.951332
Accra	97	0.953665
Accra	98	0.955902
Accra	99	0.958063
Accra	100	0.96015
Accra	101	0.962214
Accra	102	0.964232
Accra	103	0.966191
Accra	104	0.968047
Accra	105	0.969738
Accra	106	0.971355
Accra	107	0.972914
Accra	108	0.974343
Accra	109	0.975707
Accra	110	0.976974
Accra	111	0.978075
Accra	112	0.97912
Accra	113	0.980115
Accra	114	0.98107
Accra	115	0.982055
Accra	116	0.982976
Accra	117	0.983868
Accra	118	0.984755
Accra	119	0.985659
Accra	120	0.986525
Addis Ababa	1	0.0138353
Addis Ababa	2	0.0576094
Addis Ababa	3	0.106002
Addis Ababa	4	0.170559
Addis Ababa	5	0.241806
Addis Ababa	6	0.314164
Addis Ababa	7	0.385914
Addis Ababa	8	0.45215
Addis Ababa	9	0.51274
Addis Ababa	10	0.568206
Addis Ababa	11	0.617693
Addis Ababa	12	0.658616
Addis Ababa	13	0.694101
Addis Ababa	14	0.724504
Addis Ababa	15	0.749202
Addis Ababa	16	0.770518
Addis Ababa	17	0.789528
Addis Ababa	18	0.806525
Addis Ababa	19	0.820241
Addis Ababa	20	0.832226
Addis Ababa	21	0.842686
Addis Ababa	22	0.851681
Addis Ababa	23	0.85966
Addis Ababa	24	0.866811
Addis Ababa	25	0.873117
Addis Ababa	26	0.878542
Addis Ababa	27	0.883839
Addis Ababa	28	0.888894
Addis Ababa	29	0.893391
Addis Ababa	30	0.897653
Addis Ababa	31	0.901732
Addis Ababa	32	0.905607
Addis Ababa	33	0.908905
Addis Ababa	34	0.91209
Addis Ababa	35	0.9151
Addis Ababa	36	0.917803
Addis Ababa	37	0.920038
Addis Ababa	38	0.922126
Addis Ababa	39	0.924124
Addis Ababa	40	0.926123
Addis Ababa	41	0.928136
Addis Ababa	42	0.930208
Addis Ababa	43	0.932391
Addis Ababa	44	0.934571
Addis Ababa	45	0.936673
Addis Ababa	46	0.938718
Addis Ababa	47	0.940786
Addis Ababa	48	0.942753
Addis Ababa	49	0.944675
Addis Ababa	50	0.94657
Addis Ababa	51	0.948332
Addis Ababa	52	0.949996
Addis Ababa	53	0.951583
Addis Ababa	54	0.953113
Addis Ababa	55	0.954478
Addis Ababa	56	0.955682
Addis Ababa	57	0.956726
Addis Ababa	58	0.957745
Addis Ababa	59	0.958767
Addis Ababa	60	0.959765
Addis Ababa	61	0.960694
Addis Ababa	62	0.961597
Addis Ababa	63	0.962491
Addis Ababa	64	0.96338
Addis Ababa	65	0.964263
Addis Ababa	66	0.965145
Addis Ababa	67	0.966046
Addis Ababa	68	0.966986
Addis Ababa	69	0.96804
Addis Ababa	70	0.96906
Addis Ababa	71	0.970023
Addis Ababa	72	0.97087
Addis Ababa	73	0.97172
Addis Ababa	74	0.972513
Addis Ababa	75	0.973214
Addis Ababa	76	0.973711
Addis Ababa	77	0.97411
Addis Ababa	78	0.974417
Addis Ababa	79	0.974617
Addis Ababa	80	0.974798
Addis Ababa	81	0.974972
Addis Ababa	82	0.975138
Addis Ababa	83	0.975273
Addis Ababa	84	0.975393
Addis Ababa	85	0.97551
Addis Ababa	86	0.975635
Addis Ababa	87	0.97571
Addis Ababa	88	0.975766
Addis Ababa	89	0.975807
Addis Ababa	90	0.97584
Addis Ababa	91	0.975871
Addis Ababa	92	0.975905
Addis Ababa	93	0.975944
Addis Ababa	94	0.975991
Addis Ababa	95	0.976054
Addis Ababa	96	0.976131
Addis Ababa	97	0.976215
Addis Ababa	98	0.976298
Addis Ababa	99	0.976395
Addis Ababa	100	0.976513
Addis Ababa	101	0.97665
Addis Ababa	102	0.976783
Addis Ababa	103	0.976913
Addis Ababa	104	0.977041
Addis Ababa	105	0.977174
Addis Ababa	106	0.977312
Addis Ababa	107	0.977451
Addis Ababa	108	0.977574
Addis Ababa	109	0.977711
Addis Ababa	110	0.977862
Addis Ababa	111	0.978028
Addis Ababa	112	0.978214
Addis Ababa	113	0.978397
Addis Ababa	114	0.978577
Addis Ababa	115	0.978777
Addis Ababa	116	0.979003
Addis Ababa	117	0.979227
Addis Ababa	118	0.979426
Addis Ababa	119	0.979649
Addis Ababa	120	0.979863
Arusha	1	0.00473022
Arusha	2	0.015332
Arusha	3	0.0273896
Arusha	4	0.0445425
Arusha	5	0.0659886
Arusha	6	0.0889957
Arusha	7	0.112919
Arusha	8	0.137503
Arusha	9	0.161711
Arusha	10	0.1856
Arusha	11	0.209146
Arusha	12	0.235162
Arusha	13	0.261525
Arusha	14	0.287855
Arusha	15	0.313627
Arusha	16	0.338309
Arusha	17	0.363279
Arusha	18	0.389665
Arusha	19	0.418349
Arusha	20	0.445963
Arusha	21	0.472676
Arusha	22	0.499718
Arusha	23	0.527339
Arusha	24	0.555012
Arusha	25	0.582509
Arusha	26	0.609734
Arusha	27	0.635494
Arusha	28	0.659658
Arusha	29	0.681493
Arusha	30	0.704699
Arusha	31	0.725874
Arusha	32	0.744012
Arusha	33	0.759528
Arusha	34	0.774971
Arusha	35	0.790154
Arusha	36	0.804754
Arusha	37	0.816862
Arusha	38	0.828027
Arusha	39	0.838436
Arusha	40	0.847843
Arusha	41	0.856473
Arusha	42	0.864364
Arusha	43	0.871376
Arusha	44	0.87798
Arusha	45	0.884398
Arusha	46	0.890571
Arusha	47	0.896179
Arusha	48	0.901599
Arusha	49	0.906886
Arusha	50	0.912047
Arusha	51	0.917599
Arusha	52	0.923069
Arusha	53	0.928426
Arusha	54	0.933561
Arusha	55	0.938839
Arusha	56	0.943881
Arusha	57	0.948589
Arusha	58	0.953225
Arusha	59	0.957392
Arusha	60	0.961198
Arusha	61	0.964673
Arusha	62	0.967793
Arusha	63	0.970703
Arusha	64	0.973384
Arusha	65	0.975553
Arusha	66	0.97743
Arusha	67	0.979327
Arusha	68	0.981492
Arusha	69	0.983543
Arusha	70	0.985446
Arusha	71	0.987207
Arusha	72	0.988812
Arusha	73	0.990205
Arusha	74	0.991526
Arusha	75	0.992828
Arusha	76	0.994034
Arusha	77	0.995088
Arusha	78	0.995969
Arusha	79	0.996583
Arusha	80	0.99718
Arusha	81	0.997649
Arusha	82	0.997963
Arusha	83	0.998286
Arusha	84	0.998512
Arusha	85	0.998696
Arusha	86	0.998893
Arusha	87	0.998973
Arusha	88	0.999025
Arusha	89	0.999063
Arusha	90	0.999108
Arusha	91	0.999184
Arusha	92	0.999275
Arusha	93	0.999369
Arusha	94	0.999444
Arusha	95	0.9995
Arusha	96	0.99954
Arusha	97	0.999567
Arusha	98	0.999587
Arusha	99	0.999605
Arusha	100	0.999625
Arusha	101	0.999676
Arusha	102	0.999699
Arusha	103	0.999707
Arusha	104	0.999717
Arusha	105	0.999724
Arusha	106	0.999728
Arusha	107	0.999731
Arusha	108	0.999754
Arusha	109	0.999773
Arusha	110	0.999791
Arusha	111	0.999809
Arusha	112	0.999827
Arusha	113	0.999844
Arusha	114	0.99986
Arusha	115	0.999886
Arusha	116	0.999899
Arusha	117	0.999906
Arusha	118	0.99991
Arusha	119	0.999911
Arusha	120	0.999921
Bamako	1	0.00243125
Bamako	2	0.0160494
Bamako	3	0.0316612
Bamako	4	0.0542506
Bamako	5	0.0825959
Bamako	6	0.114653
Bamako	7	0.150128
Bamako	8	0.189286
Bamako	9	0.229944
Bamako	10	0.271467
Bamako	11	0.313291
Bamako	12	0.355622
Bamako	13	0.397623
Bamako	14	0.438929
Bamako	15	0.477837
Bamako	16	0.514785
Bamako	17	0.549993
Bamako	18	0.583231
Bamako	19	0.613901
Bamako	20	0.643012
Bamako	21	0.67028
Bamako	22	0.693964
Bamako	23	0.71529
Bamako	24	0.734133
Bamako	25	0.750133
Bamako	26	0.762945
Bamako	27	0.774252
Bamako	28	0.784301
Bamako	29	0.793303
Bamako	30	0.801595
Bamako	31	0.809451
Bamako	32	0.816907
Bamako	33	0.823778
Bamako	34	0.830701
Bamako	35	0.837537
Bamako	36	0.844086
Bamako	37	0.850355
Bamako	38	0.85653
Bamako	39	0.862587
Bamako	40	0.868155
Bamako	41	0.873422
Bamako	42	0.878471
Bamako	43	0.883318
Bamako	44	0.888178
Bamako	45	0.892904
Bamako	46	0.897468
Bamako	47	0.901753
Bamako	48	0.906197
Bamako	49	0.910575
Bamako	50	0.914779
Bamako	51	0.918577
Bamako	52	0.922004
Bamako	53	0.925124
Bamako	54	0.927997
Bamako	55	0.930635
Bamako	56	0.93307
Bamako	57	0.935293
Bamako	58	0.937247
Bamako	59	0.939255
Bamako	60	0.94133
Bamako	61	0.943508
Bamako	62	0.945717
Bamako	63	0.947874
Bamako	64	0.949947
Bamako	65	0.951787
Bamako	66	0.953557
Bamako	67	0.955279
Bamako	68	0.956957
Bamako	69	0.958743
Bamako	70	0.960536
Bamako	71	0.96233
Bamako	72	0.964123
Bamako	73	0.965856
Bamako	74	0.967462
Bamako	75	0.968894
Bamako	76	0.970291
Bamako	77	0.971607
Bamako	78	0.972871
Bamako	79	0.974136
Bamako	80	0.975379
Bamako	81	0.976606
Bamako	82	0.977826
Bamako	83	0.979174
Bamako	84	0.980476
Bamako	85	0.981686
Bamako	86	0.982714
Bamako	87	0.983612
Bamako	88	0.9845
Bamako	89	0.985399
Bamako	90	0.986328
Bamako	91	0.987199
Bamako	92	0.987998
Bamako	93	0.988696
Bamako	94	0.989326
Bamako	95	0.989919
Bamako	96	0.990469
Bamako	97	0.990942
Bamako	98	0.991392
Bamako	99	0.991802
Bamako	100	0.99216
Bamako	101	0.99249
Bamako	102	0.99281
Bamako	103	0.993105
Bamako	104	0.993337
Bamako	105	0.993539
Bamako	106	0.993728
Bamako	107	0.993907
Bamako	108	0.994092
Bamako	109	0.994255
Bamako	110	0.994392
Bamako	111	0.994488
Bamako	112	0.994543
Bamako	113	0.994588
Bamako	114	0.99463
Bamako	115	0.994683
Bamako	116	0.994733
Bamako	117	0.994777
Bamako	118	0.994813
Bamako	119	0.994898
Bamako	120	0.994956
Beira	1	0.00171316
Beira	2	0.00475047
Beira	3	0.0080323
Beira	4	0.01217
Beira	5	0.017388
Beira	6	0.0242185
Beira	7	0.0329435
Beira	8	0.0442025
Beira	9	0.0552953
Beira	10	0.0668132
Beira	11	0.079653
Beira	12	0.0931945
Beira	13	0.107155
Beira	14	0.121552
Beira	15	0.1368
Beira	16	0.153644
Beira	17	0.171643
Beira	18	0.190725
Beira	19	0.209165
Beira	20	0.227384
Beira	21	0.245214
Beira	22	0.261844
Beira	23	0.279681
Beira	24	0.298252
Beira	25	0.317433
Beira	26	0.338715
Beira	27	0.360543
Beira	28	0.383066
Beira	29	0.406807
Beira	30	0.43192
Beira	31	0.457081
Beira	32	0.481877
Beira	33	0.505292
Beira	34	0.526861
Beira	35	0.547436
Beira	36	0.567829
Beira	37	0.588194
Beira	38	0.607314
Beira	39	0.625105
Beira	40	0.642211
Beira	41	0.662013
Beira	42	0.681706
Beira	43	0.69911
Beira	44	0.716722
Beira	45	0.732868
Beira	46	0.747672
Beira	47	0.761677
Beira	48	0.772478
Beira	49	0.782364
Beira	50	0.792249
Beira	51	0.800474
Beira	52	0.809495
Beira	53	0.81946
Beira	54	0.83096
Beira	55	0.840262
Beira	56	0.848105
Beira	57	0.854674
Beira	58	0.861227
Beira	59	0.86743
Beira	60	0.873619
Beira	61	0.880229
Beira	62	0.886066
Beira	63	0.891753
Beira	64	0.897387
Beira	65	0.903016
Beira	66	0.90765
Beira	67	0.911703
Beira	68	0.915362
Beira	69	0.919152
Beira	70	0.922962
Beira	71	0.926719
Beira	72	0.930151
Beira	73	0.933769
Beira	74	0.937078
Beira	75	0.939818
Beira	76	0.942565
Beira	77	0.945102
Beira	78	0.947613
Beira	79	0.950501
Beira	80	0.952414
Beira	81	0.954168
Beira	82	0.955949
Beira	83	0.957398
Beira	84	0.959163
Beira	85	0.960818
Beira	86	0.961773
Beira	87	0.963335
Beira	88	0.965183
Beira	89	0.967164
Beira	90	0.968531
Beira	91	0.969906
Beira	92	0.971255
Beira	93	0.972543
Beira	94	0.97404
Beira	95	0.975253
Beira	96	0.976222
Beira	97	0.977156
Beira	98	0.977847
Beira	99	0.97845
Beira	100	0.979025
Beira	101	0.979453
Beira	102	0.982179
Beira	103	0.985544
Beira	104	0.986021
Beira	105	0.986545
Beira	106	0.987107
Beira	107	0.987722
Beira	108	0.988603
Beira	109	0.989288
Beira	110	0.989795
Beira	111	0.990093
Beira	112	0.990279
Beira	113	0.990491
Beira	114	0.990747
Beira	115	0.99103
Beira	116	0.991271
Beira	117	0.991453
Beira	118	0.991548
Beira	119	0.991733
Beira	120	0.991941
Gombe	1	0.00426423
Gombe	2	0.0110655
Gombe	3	0.0189338
Gombe	4	0.0305366
Gombe	5	0.0447254
Gombe	6	0.0598927
Gombe	7	0.0758465
Gombe	8	0.0953692
Gombe	9	0.114818
Gombe	10	0.134543
Gombe	11	0.155079
Gombe	12	0.173891
Gombe	13	0.193745
Gombe	14	0.215243
Gombe	15	0.239834
Gombe	16	0.264105
Gombe	17	0.287954
Gombe	18	0.311208
Gombe	19	0.335146
Gombe	20	0.358463
Gombe	21	0.380817
Gombe	22	0.401005
Gombe	23	0.420577
Gombe	24	0.440034
Gombe	25	0.459589
Gombe	26	0.477522
Gombe	27	0.495458
Gombe	28	0.513048
Gombe	29	0.529426
Gombe	30	0.544433
Gombe	31	0.55908
Gombe	32	0.573602
Gombe	33	0.587842
Gombe	34	0.601516
Gombe	35	0.614479
Gombe	36	0.626333
Gombe	37	0.637978
Gombe	38	0.650328
Gombe	39	0.6634
Gombe	40	0.676383
Gombe	41	0.687358
Gombe	42	0.697427
Gombe	43	0.70723
Gombe	44	0.717162
Gombe	45	0.727164
Gombe	46	0.737081
Gombe	47	0.746323
Gombe	48	0.755536
Gombe	49	0.764307
Gombe	50	0.772396
Gombe	51	0.779938
Gombe	52	0.7874
Gombe	53	0.794517
Gombe	54	0.800606
Gombe	55	0.806692
Gombe	56	0.812852
Gombe	57	0.819097
Gombe	58	0.825176
Gombe	59	0.830858
Gombe	60	0.836231
Gombe	61	0.841316
Gombe	62	0.845557
Gombe	63	0.849216
Gombe	64	0.852399
Gombe	65	0.855589
Gombe	66	0.859128
Gombe	67	0.86251
Gombe	68	0.865308
Gombe	69	0.867081
Gombe	70	0.86883
Gombe	71	0.870641
Gombe	72	0.872614
Gombe	73	0.875113
Gombe	74	0.87761
Gombe	75	0.879867
Gombe	76	0.881778
Gombe	77	0.883695
Gombe	78	0.885665
Gombe	79	0.887812
Gombe	80	0.890185
Gombe	81	0.892276
Gombe	82	0.89393
Gombe	83	0.895152
Gombe	84	0.895836
Gombe	85	0.896357
Gombe	86	0.897153
Gombe	87	0.898163
Gombe	88	0.899116
Gombe	89	0.899947
Gombe	90	0.900469
Gombe	91	0.900715
Gombe	92	0.900899
Gombe	93	0.901169
Gombe	94	0.901372
Gombe	95	0.901538
Gombe	96	0.901677
Gombe	97	0.901816
Gombe	98	0.901947
Gombe	99	0.90206
Gombe	100	0.90215
Gombe	101	0.902316
Gombe	102	0.902437
Gombe	103	0.902546
Gombe	104	0.902712
Gombe	105	0.902832
Gombe	106	0.90293
Gombe	107	0.903017
Gombe	108	0.903216
Gombe	109	0.903792
Gombe	110	0.904528
Gombe	111	0.905187
Gombe	112	0.905911
Gombe	113	0.906752
Gombe	114	0.907725
Gombe	115	0.90889
Gombe	116	0.910085
Gombe	117	0.911437
Gombe	118	0.91308
Gombe	119	0.914753
Gombe	120	0.916726
Ibadan	1	0.00512577
Ibadan	2	0.0171142
Ibadan	3	0.0299068
Ibadan	4	0.0455138
Ibadan	5	0.0650602
Ibadan	6	0.0872793
Ibadan	7	0.112105
Ibadan	8	0.141188
Ibadan	9	0.171384
Ibadan	10	0.20234
Ibadan	11	0.233828
Ibadan	12	0.267257
Ibadan	13	0.301401
Ibadan	14	0.33578
Ibadan	15	0.368258
Ibadan	16	0.400728
Ibadan	17	0.432704
Ibadan	18	0.463701
Ibadan	19	0.493712
Ibadan	20	0.523383
Ibadan	21	0.552637
Ibadan	22	0.580939
Ibadan	23	0.608709
Ibadan	24	0.634994
Ibadan	25	0.659183
Ibadan	26	0.680305
Ibadan	27	0.699838
Ibadan	28	0.718094
Ibadan	29	0.735419
Ibadan	30	0.752095
Ibadan	31	0.767911
Ibadan	32	0.782804
Ibadan	33	0.797516
Ibadan	34	0.812392
Ibadan	35	0.826541
Ibadan	36	0.838586
Ibadan	37	0.849252
Ibadan	38	0.859563
Ibadan	39	0.869549
Ibadan	40	0.878393
Ibadan	41	0.886267
Ibadan	42	0.893426
Ibadan	43	0.899898
Ibadan	44	0.905869
Ibadan	45	0.91163
Ibadan	46	0.917133
Ibadan	47	0.922076
Ibadan	48	0.926665
Ibadan	49	0.930926
Ibadan	50	0.934829
Ibadan	51	0.938321
Ibadan	52	0.941629
Ibadan	53	0.944765
Ibadan	54	0.947715
Ibadan	55	0.950415
Ibadan	56	0.952887
Ibadan	57	0.955127
Ibadan	58	0.957201
Ibadan	59	0.959205
Ibadan	60	0.961176
Ibadan	61	0.963147
Ibadan	62	0.965337
Ibadan	63	0.967562
Ibadan	64	0.969775
Ibadan	65	0.971829
Ibadan	66	0.973757
Ibadan	67	0.975638
Ibadan	68	0.977524
Ibadan	69	0.979436
Ibadan	70	0.981225
Ibadan	71	0.98287
Ibadan	72	0.984311
Ibadan	73	0.98571
Ibadan	74	0.987057
Ibadan	75	0.988339
Ibadan	76	0.98936
Ibadan	77	0.990306
Ibadan	78	0.991185
Ibadan	79	0.991996
Ibadan	80	0.992776
Ibadan	81	0.993493
Ibadan	82	0.994129
Ibadan	83	0.994632
Ibadan	84	0.995082
Ibadan	85	0.995507
Ibadan	86	0.995936
Ibadan	87	0.996334
Ibadan	88	0.996685
Ibadan	89	0.996991
Ibadan	90	0.997269
Ibadan	91	0.997518
Ibadan	92	0.997725
Ibadan	93	0.997869
Ibadan	94	0.998054
Ibadan	95	0.998239
Ibadan	96	0.998407
Ibadan	97	0.998502
Ibadan	98	0.998579
Ibadan	99	0.998658
Ibadan	100	0.998746
Ibadan	101	0.998809
Ibadan	102	0.998878
Ibadan	103	0.998957
Ibadan	104	0.999053
Ibadan	105	0.999128
Ibadan	106	0.999202
Ibadan	107	0.999281
Ibadan	108	0.999356
Ibadan	109	0.99942
Ibadan	110	0.999467
Ibadan	111	0.999482
Ibadan	112	0.999507
Ibadan	113	0.999523
Ibadan	114	0.999527
Ibadan	115	0.999538
Ibadan	116	0.999542
Ibadan	117	0.999547
Ibadan	118	0.999555
Ibadan	119	0.999558
Ibadan	120	0.999562
Johannesburg	1	0.00101408
Johannesburg	2	0.00546742
Johannesburg	3	0.0107872
Johannesburg	4	0.0191395
Johannesburg	5	0.0310624
Johannesburg	6	0.0453201
Johannesburg	7	0.0618551
Johannesburg	8	0.082661
Johannesburg	9	0.105316
Johannesburg	10	0.129509
Johannesburg	11	0.155301
Johannesburg	12	0.182721
Johannesburg	13	0.210849
Johannesburg	14	0.239442
Johannesburg	15	0.267709
Johannesburg	16	0.296059
Johannesburg	17	0.324578
Johannesburg	18	0.353375
Johannesburg	19	0.381583
Johannesburg	20	0.409457
Johannesburg	21	0.436957
Johannesburg	22	0.463785
Johannesburg	23	0.489696
Johannesburg	24	0.515051
Johannesburg	25	0.539945
Johannesburg	26	0.562938
Johannesburg	27	0.585112
Johannesburg	28	0.606446
Johannesburg	29	0.626666
Johannesburg	30	0.645928
Johannesburg	31	0.664268
Johannesburg	32	0.681583
Johannesburg	33	0.696983
Johannesburg	34	0.711354
Johannesburg	35	0.724883
Johannesburg	36	0.737557
Johannesburg	37	0.749066
Johannesburg	38	0.759857
Johannesburg	39	0.770009
Johannesburg	40	0.779626
Johannesburg	41	0.789075
Johannesburg	42	0.798314
Johannesburg	43	0.807264
Johannesburg	44	0.815465
Johannesburg	45	0.823249
Johannesburg	46	0.830643
Johannesburg	47	0.837579
Johannesburg	48	0.844485
Johannesburg	49	0.851434
Johannesburg	50	0.858461
Johannesburg	51	0.865454
Johannesburg	52	0.872108
Johannesburg	53	0.878413
Johannesburg	54	0.884254
Johannesburg	55	0.889721
Johannesburg	56	0.894856
Johannesburg	57	0.899651
Johannesburg	58	0.904121
Johannesburg	59	0.908402
Johannesburg	60	0.912541
Johannesburg	61	0.916554
Johannesburg	62	0.920414
Johannesburg	63	0.924182
Johannesburg	64	0.927842
Johannesburg	65	0.931225
Johannesburg	66	0.934483
Johannesburg	67	0.937652
Johannesburg	68	0.940744
Johannesburg	69	0.943428
Johannesburg	70	0.94595
Johannesburg	71	0.948322
Johannesburg	72	0.9505
Johannesburg	73	0.952476
Johannesburg	74	0.954335
Johannesburg	75	0.956099
Johannesburg	76	0.95771
Johannesburg	77	0.959257
Johannesburg	78	0.960756
Johannesburg	79	0.962237
Johannesburg	80	0.963646
Johannesburg	81	0.964983
Johannesburg	82	0.966247
Johannesburg	83	0.967499
Johannesburg	84	0.968743
Johannesburg	85	0.969982
Johannesburg	86	0.97122
Johannesburg	87	0.972477
Johannesburg	88	0.973687
Johannesburg	89	0.974836
Johannesburg	90	0.975896
Johannesburg	91	0.976957
Johannesburg	92	0.977991
Johannesburg	93	0.97897
Johannesburg	94	0.979892
Johannesburg	95	0.980782
Johannesburg	96	0.981651
Johannesburg	97	0.982524
Johannesburg	98	0.983391
Johannesburg	99	0.984241
Johannesburg	100	0.985069
Johannesburg	101	0.985921
Johannesburg	102	0.98675
Johannesburg	103	0.987541
Johannesburg	104	0.988244
Johannesburg	105	0.988814
Johannesburg	106	0.989346
Johannesburg	107	0.989861
Johannesburg	108	0.990365
Johannesburg	109	0.990821
Johannesburg	110	0.991251
Johannesburg	111	0.991674
Johannesburg	112	0.992113
Johannesburg	113	0.992554
Johannesburg	114	0.992989
Johannesburg	115	0.99335
Johannesburg	116	0.99367
Johannesburg	117	0.993975
Johannesburg	118	0.99428
Johannesburg	119	0.994535
Johannesburg	120	0.994759
Kampala	1	0.00234485
Kampala	2	0.00745674
Kampala	3	0.0132971
Kampala	4	0.0216871
Kampala	5	0.0330979
Kampala	6	0.0463182
Kampala	7	0.0612172
Kampala	8	0.0790409
Kampala	9	0.0989125
Kampala	10	0.120444
Kampala	11	0.143629
Kampala	12	0.168436
Kampala	13	0.194324
Kampala	14	0.221096
Kampala	15	0.247905
Kampala	16	0.275017
Kampala	17	0.302489
Kampala	18	0.330445
Kampala	19	0.357629
Kampala	20	0.38435
Kampala	21	0.410771
Kampala	22	0.437364
Kampala	23	0.463532
Kampala	24	0.48892
Kampala	25	0.513274
Kampala	26	0.536362
Kampala	27	0.558966
Kampala	28	0.581007
Kampala	29	0.602162
Kampala	30	0.622378
Kampala	31	0.64234
Kampala	32	0.662193
Kampala	33	0.681557
Kampala	34	0.700705
Kampala	35	0.719549
Kampala	36	0.737882
Kampala	37	0.755271
Kampala	38	0.771495
Kampala	39	0.786553
Kampala	40	0.800668
Kampala	41	0.81422
Kampala	42	0.827077
Kampala	43	0.838973
Kampala	44	0.849945
Kampala	45	0.860408
Kampala	46	0.870497
Kampala	47	0.880535
Kampala	48	0.889684
Kampala	49	0.898279
Kampala	50	0.9064
Kampala	51	0.91338
Kampala	52	0.920075
Kampala	53	0.926377
Kampala	54	0.931937
Kampala	55	0.937285
Kampala	56	0.942287
Kampala	57	0.946889
Kampala	58	0.951131
Kampala	59	0.955107
Kampala	60	0.958895
Kampala	61	0.962542
Kampala	62	0.965648
Kampala	63	0.968545
Kampala	64	0.971279
Kampala	65	0.973829
Kampala	66	0.976179
Kampala	67	0.978419
Kampala	68	0.980592
Kampala	69	0.982573
Kampala	70	0.984382
Kampala	71	0.985993
Kampala	72	0.987254
Kampala	73	0.988529
Kampala	74	0.989778
Kampala	75	0.990981
Kampala	76	0.992084
Kampala	77	0.992936
Kampala	78	0.993589
Kampala	79	0.994102
Kampala	80	0.994605
Kampala	81	0.995031
Kampala	82	0.995355
Kampala	83	0.995548
Kampala	84	0.995753
Kampala	85	0.995959
Kampala	86	0.996156
Kampala	87	0.996282
Kampala	88	0.996378
Kampala	89	0.996448
Kampala	90	0.99648
Kampala	91	0.996522
Kampala	92	0.996559
Kampala	93	0.996578
Kampala	94	0.996583
Kampala	95	0.996589
Kampala	96	0.996597
Kampala	97	0.9966
Kampala	98	0.996601
Kampala	99	0.996605
Kampala	100	0.996613
Kampala	101	0.996644
Kampala	102	0.996667
Kampala	103	0.996684
Kampala	104	0.996692
Kampala	105	0.996715
Kampala	106	0.996734
Kampala	107	0.996747
Kampala	108	0.996763
Kampala	109	0.996779
Kampala	110	0.996789
Kampala	111	0.996789
Kampala	112	0.99679
Kampala	113	0.996792
Kampala	114	0.996796
Kampala	115	0.996808
Kampala	116	0.996818
Kampala	117	0.996825
Kampala	118	0.996825
Kampala	119	0.996826
Kampala	120	0.996827
Khartoum	1	0.000173102
Khartoum	2	0.00123992
Khartoum	3	0.00250083
Khartoum	4	0.00444106
Khartoum	5	0.00706957
Khartoum	6	0.0102165
Khartoum	7	0.0138816
Khartoum	8	0.0182625
Khartoum	9	0.0232045
Khartoum	10	0.0286048
Khartoum	11	0.0344675
Khartoum	12	0.0407106
Khartoum	13	0.0472124
Khartoum	14	0.0539581
Khartoum	15	0.0609666
Khartoum	16	0.0683632
Khartoum	17	0.0760005
Khartoum	18	0.0838207
Khartoum	19	0.0918914
Khartoum	20	0.0999307
Khartoum	21	0.107951
Khartoum	22	0.116059
Khartoum	23	0.124109
Khartoum	24	0.132199
Khartoum	25	0.14038
Khartoum	26	0.148598
Khartoum	27	0.156889
Khartoum	28	0.165241
Khartoum	29	0.17365
Khartoum	30	0.182077
Khartoum	31	0.190398
Khartoum	32	0.198576
Khartoum	33	0.206585
Khartoum	34	0.214602
Khartoum	35	0.222717
Khartoum	36	0.231078
Khartoum	37	0.23974
Khartoum	38	0.248501
Khartoum	39	0.257332
Khartoum	40	0.266224
Khartoum	41	0.275079
Khartoum	42	0.283978
Khartoum	43	0.292994
Khartoum	44	0.302113
Khartoum	45	0.311257
Khartoum	46	0.320428
Khartoum	47	0.329665
Khartoum	48	0.338987
Khartoum	49	0.348283
Khartoum	50	0.3575
Khartoum	51	0.366668
Khartoum	52	0.375716
Khartoum	53	0.384642
Khartoum	54	0.393412
Khartoum	55	0.402265
Khartoum	56	0.410989
Khartoum	57	0.419528
Khartoum	58	0.428038
Khartoum	59	0.436602
Khartoum	60	0.445204
Khartoum	61	0.453838
Khartoum	62	0.462485
Khartoum	63	0.471029
Khartoum	64	0.479466
Khartoum	65	0.487878
Khartoum	66	0.496395
Khartoum	67	0.504905
Khartoum	68	0.51332
Khartoum	69	0.521527
Khartoum	70	0.529601
Khartoum	71	0.537511
Khartoum	72	0.545086
Khartoum	73	0.552586
Khartoum	74	0.560011
Khartoum	75	0.56735
Khartoum	76	0.574539
Khartoum	77	0.58169
Khartoum	78	0.58881
Khartoum	79	0.595903
Khartoum	80	0.602918
Khartoum	81	0.609878
Khartoum	82	0.616788
Khartoum	83	0.623665
Khartoum	84	0.630495
Khartoum	85	0.63728
Khartoum	86	0.644006
Khartoum	87	0.650796
Khartoum	88	0.657481
Khartoum	89	0.664064
Khartoum	90	0.67074
Khartoum	91	0.677645
Khartoum	92	0.684629
Khartoum	93	0.691593
Khartoum	94	0.698346
Khartoum	95	0.704985
Khartoum	96	0.711535
Khartoum	97	0.718033
Khartoum	98	0.724269
Khartoum	99	0.730353
Khartoum	100	0.736312
Khartoum	101	0.742232
Khartoum	102	0.748005
Khartoum	103	0.753655
Khartoum	104	0.759204
Khartoum	105	0.764689
Khartoum	106	0.770124
Khartoum	107	0.775504
Khartoum	108	0.780758
Khartoum	109	0.78593
Khartoum	110	0.791007
Khartoum	111	0.795937
Khartoum	112	0.800889
Khartoum	113	0.805792
Khartoum	114	0.810628
Khartoum	115	0.815335
Khartoum	116	0.819829
Khartoum	117	0.824119
Khartoum	118	0.82816
Khartoum	119	0.832072
Khartoum	120	0.835949
Kigali	1	0.00105443
Kigali	2	0.0048545
Kigali	3	0.00914698
Kigali	4	0.0151629
Kigali	5	0.0227622
Kigali	6	0.0319689
Kigali	7	0.0429226
Kigali	8	0.0561445
Kigali	9	0.0718086
Kigali	10	0.0892027
Kigali	11	0.10792
Kigali	12	0.128407
Kigali	13	0.150164
Kigali	14	0.173196
Kigali	15	0.198024
Kigali	16	0.223987
Kigali	17	0.250356
Kigali	18	0.276661
Kigali	19	0.301995
Kigali	20	0.326513
Kigali	21	0.35035
Kigali	22	0.37381
Kigali	23	0.398371
Kigali	24	0.423209
Kigali	25	0.447989
Kigali	26	0.471982
Kigali	27	0.495734
Kigali	28	0.519039
Kigali	29	0.541313
Kigali	30	0.563286
Kigali	31	0.585639
Kigali	32	0.608573
Kigali	33	0.632
Kigali	34	0.654224
Kigali	35	0.675138
Kigali	36	0.69421
Kigali	37	0.712556
Kigali	38	0.728884
Kigali	39	0.742988
Kigali	40	0.754717
Kigali	41	0.767187
Kigali	42	0.779888
Kigali	43	0.792482
Kigali	44	0.80761
Kigali	45	0.822073
Kigali	46	0.835499
Kigali	47	0.846994
Kigali	48	0.858847
Kigali	49	0.870248
Kigali	50	0.880777
Kigali	51	0.891715
Kigali	52	0.901419
Kigali	53	0.910171
Kigali	54	0.918337
Kigali	55	0.924925
Kigali	56	0.931123
Kigali	57	0.93722
Kigali	58	0.943173
Kigali	59	0.948512
Kigali	60	0.953123
Kigali	61	0.956638
Kigali	62	0.959703
Kigali	63	0.962175
Kigali	64	0.964099
Kigali	65	0.965934
Kigali	66	0.967647
Kigali	67	0.969184
Kigali	68	0.970466
Kigali	69	0.972079
Kigali	70	0.973438
Kigali	71	0.974606
Kigali	72	0.975915
Kigali	73	0.977522
Kigali	74	0.979336
Kigali	75	0.981342
Kigali	76	0.982682
Kigali	77	0.984086
Kigali	78	0.985499
Kigali	79	0.986804
Kigali	80	0.987916
Kigali	81	0.98883
Kigali	82	0.989543
Kigali	83	0.99021
Kigali	84	0.990778
Kigali	85	0.991256
Kigali	86	0.991634
Kigali	87	0.99211
Kigali	88	0.992662
Kigali	89	0.993275
Kigali	90	0.99387
Kigali	91	0.994443
Kigali	92	0.994995
Kigali	93	0.995522
Kigali	94	0.99605
Kigali	95	0.99649
Kigali	96	0.996846
Kigali	97	0.99713
Kigali	98	0.997389
Kigali	99	0.9976
Kigali	100	0.997749
Kigali	101	0.997992
Kigali	102	0.998173
Kigali	103	0.998311
Kigali	104	0.99843
Kigali	105	0.998553
Kigali	106	0.998687
Kigali	107	0.998834
Kigali	108	0.998946
Kigali	109	0.999067
Kigali	110	0.99919
Kigali	111	0.999309
Kigali	112	0.999358
Kigali	113	0.999403
Kigali	114	0.99945
Kigali	115	0.999458
Kigali	116	0.999461
Kigali	117	0.999464
Kigali	118	0.999472
Kigali	119	0.999478
Kigali	120	0.999481
Kinshasa	1	0.0347114
Kinshasa	2	0.14053
Kinshasa	3	0.249825
Kinshasa	4	0.371283
Kinshasa	5	0.475284
Kinshasa	6	0.564156
Kinshasa	7	0.637467
Kinshasa	8	0.693521
Kinshasa	9	0.740886
Kinshasa	10	0.780967
Kinshasa	11	0.813406
Kinshasa	12	0.839518
Kinshasa	13	0.862359
Kinshasa	14	0.882302
Kinshasa	15	0.898907
Kinshasa	16	0.912908
Kinshasa	17	0.924825
Kinshasa	18	0.934577
Kinshasa	19	0.943181
Kinshasa	20	0.950527
Kinshasa	21	0.956741
Kinshasa	22	0.962056
Kinshasa	23	0.966491
Kinshasa	24	0.970443
Kinshasa	25	0.974028
Kinshasa	26	0.976738
Kinshasa	27	0.979084
Kinshasa	28	0.981108
Kinshasa	29	0.982816
Kinshasa	30	0.984527
Kinshasa	31	0.986119
Kinshasa	32	0.987548
Kinshasa	33	0.988762
Kinshasa	34	0.989845
Kinshasa	35	0.990796
Kinshasa	36	0.991572
Kinshasa	37	0.992614
Kinshasa	38	0.993436
Kinshasa	39	0.994002
Kinshasa	40	0.99456
Kinshasa	41	0.994964
Kinshasa	42	0.995285
Kinshasa	43	0.995557
Kinshasa	44	0.995802
Kinshasa	45	0.996037
Kinshasa	46	0.996266
Kinshasa	47	0.996496
Kinshasa	48	0.99669
Kinshasa	49	0.996866
Kinshasa	50	0.997027
Kinshasa	51	0.997159
Kinshasa	52	0.997319
Kinshasa	53	0.997484
Kinshasa	54	0.997598
Kinshasa	55	0.99779
Kinshasa	56	0.997936
Kinshasa	57	0.998003
Kinshasa	58	0.998072
Kinshasa	59	0.998136
Kinshasa	60	0.998189
Kinshasa	61	0.998223
Kinshasa	62	0.998256
Kinshasa	63	0.998288
Kinshasa	64	0.998318
Kinshasa	65	0.99835
Kinshasa	66	0.998378
Kinshasa	67	0.998406
Kinshasa	68	0.998438
Kinshasa	69	0.998475
Kinshasa	70	0.998508
Kinshasa	71	0.998537
Kinshasa	72	0.998565
Kinshasa	73	0.998589
Kinshasa	74	0.99861
Kinshasa	75	0.998626
Kinshasa	76	0.998644
Kinshasa	77	0.998663
Kinshasa	78	0.998682
Kinshasa	79	0.9987
Kinshasa	80	0.998716
Kinshasa	81	0.998729
Kinshasa	82	0.99874
Kinshasa	83	0.998748
Kinshasa	84	0.998755
Kinshasa	85	0.998761
Kinshasa	86	0.998769
Kinshasa	87	0.998775
Kinshasa	88	0.99878
Kinshasa	89	0.998786
Kinshasa	90	0.99879
Kinshasa	91	0.998793
Kinshasa	92	0.998795
Kinshasa	93	0.998797
Kinshasa	94	0.998799
Kinshasa	95	0.9988
Kinshasa	96	0.998801
Kinshasa	97	0.998802
Kinshasa	98	0.998803
Kinshasa	99	0.998803
Kinshasa	100	0.998803
Kinshasa	101	0.998804
Kinshasa	102	0.998804
Kinshasa	103	0.998804
Kinshasa	104	0.998804
Kinshasa	105	0.998804
Kinshasa	106	0.998804
Kinshasa	107	0.998804
Kinshasa	108	0.998805
Kinshasa	109	0.998805
Kinshasa	110	0.998805
Kinshasa	111	0.998805
Kinshasa	112	0.998806
Kinshasa	113	0.998806
Kinshasa	114	0.998808
Kinshasa	115	0.99881
Kinshasa	116	0.998811
Kinshasa	117	0.998812
Kinshasa	118	0.998812
Kinshasa	119	0.998812
Kinshasa	120	0.998812
Lagos	1	0.00202563
Lagos	2	0.00820981
Lagos	3	0.0154422
Lagos	4	0.0263434
Lagos	5	0.0417167
Lagos	6	0.0596735
Lagos	7	0.0799283
Lagos	8	0.103359
Lagos	9	0.128646
Lagos	10	0.15531
Lagos	11	0.183145
Lagos	12	0.212075
Lagos	13	0.241749
Lagos	14	0.272152
Lagos	15	0.303535
Lagos	16	0.334783
Lagos	17	0.365856
Lagos	18	0.396683
Lagos	19	0.427537
Lagos	20	0.457973
Lagos	21	0.487907
Lagos	22	0.517005
Lagos	23	0.545221
Lagos	24	0.572425
Lagos	25	0.598435
Lagos	26	0.622489
Lagos	27	0.645643
Lagos	28	0.667836
Lagos	29	0.688667
Lagos	30	0.707601
Lagos	31	0.725771
Lagos	32	0.743387
Lagos	33	0.759747
Lagos	34	0.775509
Lagos	35	0.790472
Lagos	36	0.80413
Lagos	37	0.816816
Lagos	38	0.829002
Lagos	39	0.840712
Lagos	40	0.851637
Lagos	41	0.862141
Lagos	42	0.872071
Lagos	43	0.881177
Lagos	44	0.889139
Lagos	45	0.897269
Lagos	46	0.905028
Lagos	47	0.909984
Lagos	48	0.915452
Lagos	49	0.920845
Lagos	50	0.925891
Lagos	51	0.930002
Lagos	52	0.933837
Lagos	53	0.937362
Lagos	54	0.940411
Lagos	55	0.943231
Lagos	56	0.945898
Lagos	57	0.948419
Lagos	58	0.950697
Lagos	59	0.952784
Lagos	60	0.954722
Lagos	61	0.956521
Lagos	62	0.958129
Lagos	63	0.959666
Lagos	64	0.961147
Lagos	65	0.962573
Lagos	66	0.96387
Lagos	67	0.965074
Lagos	68	0.966194
Lagos	69	0.967345
Lagos	70	0.968516
Lagos	71	0.969696
Lagos	72	0.970853
Lagos	73	0.971904
Lagos	74	0.972895
Lagos	75	0.973843
Lagos	76	0.974732
Lagos	77	0.975617
Lagos	78	0.976512
Lagos	79	0.977451
Lagos	80	0.978371
Lagos	81	0.979281
Lagos	82	0.980182
Lagos	83	0.981016
Lagos	84	0.981855
Lagos	85	0.982661
Lagos	86	0.983377
Lagos	87	0.984044
Lagos	88	0.984673
Lagos	89	0.985261
Lagos	90	0.985779
Lagos	91	0.986282
Lagos	92	0.986774
Lagos	93	0.987254
Lagos	94	0.987669
Lagos	95	0.988063
Lagos	96	0.988442
Lagos	97	0.988814
Lagos	98	0.989211
Lagos	99	0.989603
Lagos	100	0.989979
Lagos	101	0.990287
Lagos	102	0.990559
Lagos	103	0.990801
Lagos	104	0.991015
Lagos	105	0.991213
Lagos	106	0.99141
Lagos	107	0.991607
Lagos	108	0.991773
Lagos	109	0.99191
Lagos	110	0.992029
Lagos	111	0.99214
Lagos	112	0.99224
Lagos	113	0.992343
Lagos	114	0.992452
Lagos	115	0.992568
Lagos	116	0.99267
Lagos	117	0.992763
Lagos	118	0.992852
Lagos	119	0.99294
Lagos	120	0.99302
Luanda	1	0.000109349
Luanda	2	0.000763287
Luanda	3	0.00155948
Luanda	4	0.00285358
Luanda	5	0.00450854
Luanda	6	0.0062974
Luanda	7	0.0081882
Luanda	8	0.0105004
Luanda	9	0.0129562
Luanda	10	0.0156056
Luanda	11	0.0185719
Luanda	12	0.0215369
Luanda	13	0.0246235
Luanda	14	0.0279046
Luanda	15	0.0317665
Luanda	16	0.0359585
Luanda	17	0.0404578
Luanda	18	0.0453179
Luanda	19	0.050227
Luanda	20	0.0555044
Luanda	21	0.0611841
Luanda	22	0.0674134
Luanda	23	0.0738522
Luanda	24	0.0805359
Luanda	25	0.0875105
Luanda	26	0.0951166
Luanda	27	0.102944
Luanda	28	0.110853
Luanda	29	0.118552
Luanda	30	0.126457
Luanda	31	0.134567
Luanda	32	0.142886
Luanda	33	0.15127
Luanda	34	0.159783
Luanda	35	0.168389
Luanda	36	0.177074
Luanda	37	0.185373
Luanda	38	0.193117
Luanda	39	0.20036
Luanda	40	0.207638
Luanda	41	0.214868
Luanda	42	0.221841
Luanda	43	0.228336
Luanda	44	0.234289
Luanda	45	0.239865
Luanda	46	0.245152
Luanda	47	0.250369
Luanda	48	0.255502
Luanda	49	0.260706
Luanda	50	0.26606
Luanda	51	0.271661
Luanda	52	0.276974
Luanda	53	0.282158
Luanda	54	0.287526
Luanda	55	0.293181
Luanda	56	0.298941
Luanda	57	0.304761
Luanda	58	0.31058
Luanda	59	0.316485
Luanda	60	0.322344
Luanda	61	0.327969
Luanda	62	0.33398
Luanda	63	0.339951
Luanda	64	0.345854
Luanda	65	0.351905
Luanda	66	0.357905
Luanda	67	0.363939
Luanda	68	0.370083
Luanda	69	0.376321
Luanda	70	0.382622
Luanda	71	0.388947
Luanda	72	0.39516
Luanda	73	0.401175
Luanda	74	0.407026
Luanda	75	0.412706
Luanda	76	0.418227
Luanda	77	0.423549
Luanda	78	0.428764
Luanda	79	0.434048
Luanda	80	0.439131
Luanda	81	0.444191
Luanda	82	0.449268
Luanda	83	0.454261
Luanda	84	0.459098
Luanda	85	0.463892
Luanda	86	0.468779
Luanda	87	0.473517
Luanda	88	0.478127
Luanda	89	0.482612
Luanda	90	0.486965
Luanda	91	0.491322
Luanda	92	0.495642
Luanda	93	0.499884
Luanda	94	0.503824
Luanda	95	0.507814
Luanda	96	0.511863
Luanda	97	0.515932
Luanda	98	0.520014
Luanda	99	0.524069
Luanda	100	0.528076
Luanda	101	0.532096
Luanda	102	0.536047
Luanda	103	0.539844
Luanda	104	0.543252
Luanda	105	0.546748
Luanda	106	0.550124
Luanda	107	0.553336
Luanda	108	0.556652
Luanda	109	0.559928
Luanda	110	0.563222
Luanda	111	0.566618
Luanda	112	0.570106
Luanda	113	0.573555
Luanda	114	0.576919
Luanda	115	0.580003
Luanda	116	0.583038
Luanda	117	0.586044
Luanda	118	0.589034
Luanda	119	0.591901
Luanda	120	0.594905
Lubumbashi	1	0.0267537
Lubumbashi	2	0.0907331
Lubumbashi	3	0.160775
Lubumbashi	4	0.252034
Lubumbashi	5	0.345632
Lubumbashi	6	0.433009
Lubumbashi	7	0.511259
Lubumbashi	8	0.576476
Lubumbashi	9	0.633125
Lubumbashi	10	0.682111
Lubumbashi	11	0.722312
Lubumbashi	12	0.753277
Lubumbashi	13	0.779533
Lubumbashi	14	0.801786
Lubumbashi	15	0.820461
Lubumbashi	16	0.837064
Lubumbashi	17	0.852185
Lubumbashi	18	0.865935
Lubumbashi	19	0.877923
Lubumbashi	20	0.88887
Lubumbashi	21	0.898763
Lubumbashi	22	0.907125
Lubumbashi	23	0.914228
Lubumbashi	24	0.920562
Lubumbashi	25	0.926252
Lubumbashi	26	0.93062
Lubumbashi	27	0.934529
Lubumbashi	28	0.938072
Lubumbashi	29	0.941357
Lubumbashi	30	0.944593
Lubumbashi	31	0.947816
Lubumbashi	32	0.951002
Lubumbashi	33	0.953637
Lubumbashi	34	0.956222
Lubumbashi	35	0.958735
Lubumbashi	36	0.961125
Lubumbashi	37	0.963125
Lubumbashi	38	0.964937
Lubumbashi	39	0.966583
Lubumbashi	40	0.968034
Lubumbashi	41	0.969469
Lubumbashi	42	0.970766
Lubumbashi	43	0.971799
Lubumbashi	44	0.97273
Lubumbashi	45	0.973701
Lubumbashi	46	0.974697
Lubumbashi	47	0.975635
Lubumbashi	48	0.976538
Lubumbashi	49	0.977446
Lubumbashi	50	0.978378
Lubumbashi	51	0.979482
Lubumbashi	52	0.980398
Lubumbashi	53	0.981189
Lubumbashi	54	0.981961
Lubumbashi	55	0.982841
Lubumbashi	56	0.983961
Lubumbashi	57	0.985319
Lubumbashi	58	0.986033
Lubumbashi	59	0.986718
Lubumbashi	60	0.98738
Lubumbashi	61	0.988021
Lubumbashi	62	0.98861
Lubumbashi	63	0.989185
Lubumbashi	64	0.989755
Lubumbashi	65	0.990351
Lubumbashi	66	0.991004
Lubumbashi	67	0.99171
Lubumbashi	68	0.99248
Lubumbashi	69	0.993076
Lubumbashi	70	0.993684
Lubumbashi	71	0.994299
Lubumbashi	72	0.994871
Lubumbashi	73	0.995238
Lubumbashi	74	0.99555
Lubumbashi	75	0.995869
Lubumbashi	76	0.996174
Lubumbashi	77	0.996515
Lubumbashi	78	0.996853
Lubumbashi	79	0.997103
Lubumbashi	80	0.997288
Lubumbashi	81	0.997447
Lubumbashi	82	0.997593
Lubumbashi	83	0.997773
Lubumbashi	84	0.997925
Lubumbashi	85	0.99806
Lubumbashi	86	0.998183
Lubumbashi	87	0.998231
Lubumbashi	88	0.998266
Lubumbashi	89	0.998297
Lubumbashi	90	0.998318
Lubumbashi	91	0.998354
Lubumbashi	92	0.998398
Lubumbashi	93	0.998446
Lubumbashi	94	0.998479
Lubumbashi	95	0.998518
Lubumbashi	96	0.998557
Lubumbashi	97	0.998562
Lubumbashi	98	0.998576
Lubumbashi	99	0.998586
Lubumbashi	100	0.998587
Lubumbashi	101	0.998604
Lubumbashi	102	0.998613
Lubumbashi	103	0.998618
Lubumbashi	104	0.998623
Lubumbashi	105	0.99863
Lubumbashi	106	0.998636
Lubumbashi	107	0.998641
Lubumbashi	108	0.99868
Lubumbashi	109	0.998698
Lubumbashi	110	0.998704
Lubumbashi	111	0.998705
Lubumbashi	112	0.998705
Lubumbashi	113	0.998708
Lubumbashi	114	0.998711
Lubumbashi	115	0.998711
Lubumbashi	116	0.998711
Lubumbashi	117	0.998711
Lubumbashi	118	0.998711
Lubumbashi	119	0.998718
Lubumbashi	120	0.998723
Nakuru	1	0.00762226
Nakuru	2	0.0209523
Nakuru	3	0.0373713
Nakuru	4	0.0646014
Nakuru	5	0.102891
Nakuru	6	0.147803
Nakuru	7	0.197944
Nakuru	8	0.243279
Nakuru	9	0.285351
Nakuru	10	0.325097
Nakuru	11	0.36304
Nakuru	12	0.398503
Nakuru	13	0.432028
Nakuru	14	0.46457
Nakuru	15	0.502299
Nakuru	16	0.538183
Nakuru	17	0.570781
Nakuru	18	0.598225
Nakuru	19	0.627338
Nakuru	20	0.656084
Nakuru	21	0.683762
Nakuru	22	0.707958
Nakuru	23	0.730753
Nakuru	24	0.750914
Nakuru	25	0.767566
Nakuru	26	0.781459
Nakuru	27	0.792894
Nakuru	28	0.802445
Nakuru	29	0.810871
Nakuru	30	0.819379
Nakuru	31	0.827969
Nakuru	32	0.836579
Nakuru	33	0.844134
Nakuru	34	0.852054
Nakuru	35	0.860037
Nakuru	36	0.867712
Nakuru	37	0.874036
Nakuru	38	0.879507
Nakuru	39	0.884077
Nakuru	40	0.886909
Nakuru	41	0.890431
Nakuru	42	0.893963
Nakuru	43	0.896985
Nakuru	44	0.899356
Nakuru	45	0.901795
Nakuru	46	0.904446
Nakuru	47	0.907724
Nakuru	48	0.910112
Nakuru	49	0.912547
Nakuru	50	0.915454
Nakuru	51	0.920622
Nakuru	52	0.926201
Nakuru	53	0.932088
Nakuru	54	0.938141
Nakuru	55	0.944126
Nakuru	56	0.949458
Nakuru	57	0.953949
Nakuru	58	0.957717
Nakuru	59	0.961779
Nakuru	60	0.966023
Nakuru	61	0.970363
Nakuru	62	0.973426
Nakuru	63	0.97601
Nakuru	64	0.978231
Nakuru	65	0.980095
Nakuru	66	0.981679
Nakuru	67	0.983336
Nakuru	68	0.985355
Nakuru	69	0.987906
Nakuru	70	0.990378
Nakuru	71	0.992632
Nakuru	72	0.994244
Nakuru	73	0.995563
Nakuru	74	0.996715
Nakuru	75	0.997739
Nakuru	76	0.998878
Nakuru	77	0.999574
Nakuru	78	0.999901
Nakuru	79	0.999921
Nakuru	80	0.999954
Nakuru	81	0.999978
Nakuru	82	0.999986
Nakuru	83	0.999995
Nakuru	84	0.999999
Nakuru	85	1
Nakuru	86	1
Nakuru	87	1
Nakuru	88	1
Nakuru	89	1
Nakuru	90	1
Nakuru	91	1
Nakuru	92	1
Nakuru	93	1
Nakuru	94	1
Nakuru	95	1
Nakuru	96	1
Nakuru	97	1
Nakuru	98	1
Nakuru	99	1
Nakuru	100	1
Nakuru	101	1
Nakuru	102	1
Nakuru	103	1
Nakuru	104	1
Nakuru	105	1
Nakuru	106	1
Nakuru	107	1
Nakuru	108	1
Nakuru	109	1
Nakuru	110	1
Nakuru	111	1
Nakuru	112	1
Nakuru	113	1
Nakuru	114	1
Nakuru	115	1
Nakuru	116	1
Nakuru	117	1
Nakuru	118	1
Nakuru	119	1
Nakuru	120	1
Ndola	1	0.000370518
Ndola	2	0.00135097
Ndola	3	0.00246224
Ndola	4	0.00403139
Ndola	5	0.00626181
Ndola	6	0.00924922
Ndola	7	0.0130525
Ndola	8	0.0174503
Ndola	9	0.0229771
Ndola	10	0.0292274
Ndola	11	0.035891
Ndola	12	0.0424932
Ndola	13	0.0494383
Ndola	14	0.0566886
Ndola	15	0.0635738
Ndola	16	0.0708091
Ndola	17	0.0780067
Ndola	18	0.0848596
Ndola	19	0.0917052
Ndola	20	0.0991314
Ndola	21	0.106945
Ndola	22	0.114373
Ndola	23	0.122219
Ndola	24	0.130095
Ndola	25	0.13783
Ndola	26	0.144823
Ndola	27	0.15235
Ndola	28	0.160351
Ndola	29	0.168825
Ndola	30	0.177588
Ndola	31	0.186463
Ndola	32	0.19548
Ndola	33	0.20573
Ndola	34	0.216562
Ndola	35	0.227693
Ndola	36	0.238845
Ndola	37	0.250029
Ndola	38	0.261152
Ndola	39	0.272197
Ndola	40	0.283162
Ndola	41	0.294456
Ndola	42	0.305415
Ndola	43	0.315447
Ndola	44	0.325479
Ndola	45	0.335365
Ndola	46	0.345057
Ndola	47	0.354367
Ndola	48	0.363594
Ndola	49	0.373154
Ndola	50	0.383273
Ndola	51	0.394265
Ndola	52	0.405103
Ndola	53	0.415662
Ndola	54	0.425588
Ndola	55	0.435582
Ndola	56	0.44521
Ndola	57	0.454413
Ndola	58	0.464466
Ndola	59	0.475499
Ndola	60	0.487415
Ndola	61	0.500354
Ndola	62	0.514087
Ndola	63	0.527052
Ndola	64	0.539141
Ndola	65	0.551144
Ndola	66	0.5632
Ndola	67	0.574826
Ndola	68	0.58555
Ndola	69	0.596951
Ndola	70	0.608584
Ndola	71	0.620412
Ndola	72	0.632441
Ndola	73	0.645221
Ndola	74	0.658406
Ndola	75	0.671893
Ndola	76	0.685082
Ndola	77	0.698323
Ndola	78	0.711376
Ndola	79	0.723651
[truncated: 281 more rows]
