# Supplementary material for: Differences in walking access to healthcare facilities between formal and informal areas in 19 sub-Saharan African cities
Source: Commun Med (Lond). 2025 Feb 14;5:41. doi: 10.1038/s43856-025-00746-5 (PMC11828986; doi:10.1038/s43856-025-00746-5)
Supplement: Supplementary file 6 — Supplementary Data 3 [file 43856_2025_746_MOESM6_ESM.xlsx]

## Sheet: Formal 15 min
City	Normalized_Population	Population_Lower	Population_Upper
Accra	0.05160094960481682	0.03371227991629669	0.07536702965785723
Addis Ababa	0.8100178801829311	0.7162921746698948	0.8672306427078562
Arusha	0.3734685256800566	0.285550791220853	0.46023695018745114
Bamako	0.6604724073255919	0.49831201617325255	0.7907659006716005
Beira	0.32855725002216946	0.24959755089229482	0.39953297209629474
Gombe	0.17336871260001802	0.14755950404021775	0.21270581234185865
Ibadan	0.21543482094588934	0.14245723156660478	0.29476803250845646
Johannesburg	0.27407482349385826	0.18776240486919932	0.36038365604222034
Kampala	0.19285680957446788	0.12240675001921622	0.27341792691533257
Khartoum	0.34122556879873167	0.23803995578623627	0.4268619647353816
Kigali	0.21753976433072747	0.13894245435733	0.32418582923481815
Kinshasa	0.7362562123450178	0.6158885425377962	0.8125408345510413
Lagos	0.15280381394751014	0.09874263825768372	0.210616295351517
Luanda	0.06497428663667275	0.04534206614925262	0.08852540425753981
Lubumbashi	0.8830701882685075	0.7978589696748895	0.91831309802334
Nakuru	0.4575466546325577	0.38890546958669325	0.5372730642997532
Ndola	0.11200172939529346	0.07265495670052663	0.1535535768975092
Oyo	0.5503673806299354	0.4175883107012279	0.6324637359614208
Port-Elizabeth	0.38003368140691585	0.27190942085717046	0.4864540272211145

## Sheet: Formal 30 min
City	Normalized_Population	Population_Lower	Population_Upper
Accra	0.20784375416959874	0.14005825385463472	0.2878691071468896
Addis Ababa	0.9458639289611678	0.922493876098425	0.9577695747224692
Arusha	0.8303655998712397	0.6593540989796509	0.9219144047255596
Bamako	0.9529916719157537	0.919784056293074	0.9660353540320666
Beira	0.7207169508531311	0.5639859403735991	0.8611472548234733
Gombe	0.4871444114842558	0.35723229838363524	0.5488096029084989
Ibadan	0.6380221055421313	0.5036232911614508	0.7490779048921581
Johannesburg	0.6511688896177213	0.521908539592884	0.740755182213974
Kampala	0.5713378158492396	0.4303577170125221	0.694090210362996
Khartoum	0.7103938285534451	0.5851525544904265	0.7666283626539606
Kigali	0.6489593224844432	0.5160607848686082	0.7864428897200363
Kinshasa	0.9567863497930221	0.9096465008966113	0.9838661672149737
Lagos	0.4733295310232504	0.33463790897897483	0.6178419470049483
Luanda	0.20116817251691319	0.14664823320818363	0.25415240129839367
Lubumbashi	0.9659778426663035	0.9417865820637843	0.9830329474910535
Nakuru	0.7595841330293416	0.6701252221675019	0.8083772994584222
Ndola	0.28876873322833363	0.22191685094039204	0.38322730253991694
Oyo	0.8539068042656829	0.7636841478620976	0.91505012336225
Port-Elizabeth	0.7238418810390129	0.6422107685058855	0.7859842930805188

## Sheet: Informal 15 min
City	Normalized_Population	Population_Lower	Population_Upper
Accra	0.12742987687104443	0.08585097829461957	0.1709339050106668
Addis Ababa	0.39504646771844587	0.3227473560586754	0.4530115968004008
Arusha	0.23643033661093055	0.17016036827326134	0.29862651616876973
Bamako	0.44496096188729367	0.3299363787759736	0.5458717728624709
Beira	0.1264540411712022	0.08475582246310047	0.17945907707327496
Gombe	0.24196177113732553	0.17473370623017048	0.31436072392998266
Ibadan	0.37272156564744996	0.2709025473595634	0.46863491227038623
Johannesburg	0.2110311334664274	0.1378362731469549	0.2909730629696314
Kampala	0.2691671813314892	0.18621465979792556	0.35247104939363644
Khartoum	0.057084570781538974	0.037977322172532885	0.07906904587848616
Kigali	0.19314333171308276	0.12577178684144055	0.26477516498802284
Kinshasa	0.9034424916240886	0.8457534646058843	0.9379802834265267
Lagos	0.310860631707113	0.21758276041713992	0.4057259738579268
Luanda	0.0222744613397923	0.014732450716863275	0.03296759639298607
Lubumbashi	0.8166673121465564	0.7505764172889041	0.862761988563434
Nakuru	0.5258033688273119	0.4035445503930946	0.6302376564407324
Ndola	0.04348760708973532	0.02998307908276223	0.05636776110988296
Oyo	0.31194231184753324	0.23774589185373776	0.375951959842775
Port-Elizabeth	0.3543210277588239	0.25090636518143566	0.4526981813102162

## Sheet: Informal 30 min
City	Normalized_Population	Population_Lower	Population_Upper
Accra	0.3638221082874932	0.26274011308601847	0.46423573805363866
Addis Ababa	0.616904201701335	0.5425493628385311	0.6850644498159548
Arusha	0.5425882563343405	0.42040981455785087	0.6536166595323085
Bamako	0.7743412168256664	0.7007130986566795	0.8221331368794556
Beira	0.4163380946193997	0.28391396960145554	0.5520029888435127
Gombe	0.5462668382744583	0.44268468706922875	0.6288146579587715
Ibadan	0.755427010766429	0.6388310534092058	0.8412001069937787
Johannesburg	0.5992707625762685	0.4540001150748365	0.7090799257805291
Kampala	0.6420915003528639	0.5115396017728837	0.7547962742794638
Khartoum	0.17475855783226757	0.12592511982372767	0.22365976104326862
Kigali	0.5418580444749017	0.3999865273219608	0.6711418401671899
Kinshasa	0.9853005076068313	0.9721380866979777	0.991787008812454
Lagos	0.7189862057006979	0.5839817915065718	0.8131835679908778
Luanda	0.10510166280857917	0.06163844607956369	0.15504246355238507
Lubumbashi	0.9432975468701873	0.9192760893008775	0.9597979051259122
Nakuru	0.8507844747658172	0.7933458619081742	0.8988753728194756
Ndola	0.13147406551397745	0.09201098850269147	0.17896018568704572
Oyo	0.5776094597931426	0.4883303721678492	0.6625891001665869
Port-Elizabeth	0.726625401619909	0.625587302082468	0.7963662057202343
