# Supplementary material for: Differences in walking access to healthcare facilities between formal and informal areas in 19 sub-Saharan African cities
Source: Commun Med (Lond). 2025 Feb 14;5:41. doi: 10.1038/s43856-025-00746-5 (PMC11828986; doi:10.1038/s43856-025-00746-5)
Supplement: Supplementary file 8 — Supplementary Data 5 [file 43856_2025_746_MOESM8_ESM.xlsx]

## Sheet: Sheet1
Healthcare Class
	Clinic	Health Centre	Community-based Health Planning and Services	Hospital	Polyclinic	General Hospital	District Hospital	Teaching Hospital	Health Post	Health Station	Municipal Hospital	Centro de Saúde Rural Il	Centro de Saúde Urbano C	Centro de Saúde Urbano A	Posto de Saúde	Centro de Saúde Rural I	Centro de Saúde Urbano B	Hospital Central	Primary Health Centre	State Hospital	Medical Centre	Comprehensive Health Centre	Model Primary Health Centre	Community Health Centre	Referrral Health Centre	University Hospital	Community Health Centre	Satellite Clinic	Regional Hospital	National Central Hosital	Provicial Tertial Hospital	Dispensary	Federal Medical Centre	Health Centre II	Health Centre III	Health Centre IV	National Referral Hospital	Regional Referral Hospital	Centre de Santé	Centre de Santé de Référence	Centre de Santé Intégré	Centre de Santé Municipal	Centre Hôpital	Centre Médical	Centre Medico-Chirurgical	Clinique	Dispensaire	Hôpital	Hôpital Général de Référence
Accra	32	23	18	8	7	2	1	1
Addis Ababa	350	43		37					29	1
Bamako	68			7	9																			119	9	3
Beira												11	6	5	5	1	1	1
Gombe	74	14				11			2										6		1											109	1
Ibadan	76	85		4		8			51										99	4	3	1	1
Johannesburg	300						8		1												1						23	14	7	3	3
Kampala				16																														102	70	14	2	1
Khartoum				37				3
Kinshasa																																							804	3	30	1	4	302	1	50	14	1	7
Kigali		79					7		3																												3
Lagos	27	35		3		16			21												1		3
Luanda				7		2					1
Lulumbashi									1																														714	1				218	1	21	5		7
Nakuru	9	19		1			1																									40
Ndola	19	32							7																														6					1		1	1		1
Oyo	28	39		6		3			25										47	1	1	1	2
Port Elizabeth	49						1		1																		9	8	1		2
SUM	1032	369	18	126	16	42	18	4	141	1	1	11	6	5	5	1	1	1	152	5	7	2	6	119	9	3	32	22	8	3	5	149	1	102	70	14	5	1	1524	4	30	1	4	521	2	72	20	1	15
[truncated: 13 more columns]

## Sheet: Tabelle1
	Healthcare Class	Accra	Addis Ababa	Arusha	Bamako	Beira	Gombe	Ibadan	Johannesburg	Kampala	Khartoum	Kinshasa	Kigali	Lagos	Luanda	Lulumbashi	Nakuru	Ndola	Oyo	Port Elizabeth	SUM
	Clinic	32	350		68		74	76	300					27			9	19	28	49	1032
	Health Centre	23	43	24			14	85					79	35			19	32	39		393
	Community-based Health Planning and Services	18																			18
	Hospital	8	37	3	7			4		16	37			3	7		1		6		129
	Polyclinic	7			9																16
	General Hospital	2					11	8						16	2				3		42
	District Hospital	1		3					8				7				1			1	21
	Teaching Hospital	1									3										4
	Health Post		29				2	51	1				3	21		1		7	25	1	141
	Health Station		1																		1
	Municipal Hospital														1						1
	Centro de Saúde Rural Il					11															11
	Centro de Saúde Urbano C					6															6
	Centro de Saúde Urbano A					5															5
	Posto de Saúde					5															5
	Centro de Saúde Rural I					1															1
	Centro de Saúde Urbano B					1															1
	Hospital Central					1															1
	Primary Health Centre						6	99											47		152
	State Hospital							4											1		5
	Medical Centre						1	3	1					1					1		7
	Comprehensive Health Centre							1											1		2
	Model Primary Health Centre							1						3					2		6
	Community Health Centre				119																119
	Referrral Health Centre				9																9
	University Hospital				3																3
	Community Health Centre								23											9	32
	Satellite Clinic								14											8	22
	Regional Hospital								7											1	8
	National Central Hosital								3												3
	Provicial Tertial Hospital								3											2	5
	Dispensary			101			109										40				250
	Federal Medical Centre						1														1
	Health Centre II									102											102
	Health Centre III									70											70
	Health Centre IV									14											14
	National Referral Hospital									2			3								5
	Regional Referral Hospital			1						1											2
	Referral Hospital			1
	Centre de Santé											804				714		6			1524
	Centre de Santé de Référence											3				1					4
	Centre de Santé Intégré											30									30
	Centre de Santé Municipal											1									1
	Centre Hôpital											4									4
	Centre Médical											302				218		1			521
	Centre Medico-Chirurgical											1				1					2
	Clinique											50				21		1			72
	Dispensaire											14				5		1			20
	Hôpital											1									1
	Hôpital Général de Référence											7				7		1			15
	l’Hôpital de Base											4									4
	Polyclinique											35				16					51
	University Hospital											1									1
	Poste de Santé											80				19		6			105
	Secondaty health post												2								2
	Primary Health Centre													157							157
	University Teaching Hospital													2							2
	Mission Hospital																1				1
	Provincial General Hospital																1				1
	Level 2 Hospital																	2			2
	Level 3 Hospital																	2			2
	Rural Health																	1			1
	Designated District Hospital			2																	2
	SUM	92	460	135	215	30	218	332	360	205	40	1337	94	265	10	1003	72	79	153	71	5171
